# Supplementary material for: Plant Secondary Metabolites in the Battle of Drugs and Drug-Resistant Bacteria: New Heroes or Worse Clones of Antibiotics?
Source: Antibiotics (Basel). 2020 Apr 10;9(4):170. doi: 10.3390/antibiotics9040170 (PMC7235868; doi:10.3390/antibiotics9040170)
Supplement: Supplementary file 1 [file antibiotics-09-00170-s001.zip]

Archive with 1 entries (1 files):
- antibiotics-757085-supplementary.docx
